# Supplementary material for: Multi-F-Structured MOF Materials Enhance Nanogenerator Output Performance for Corrosion Protection of Metallic Materials
Source: Molecules. 2023 Dec 1;28(23):7894. doi: 10.3390/molecules28237894 (PMC10707780; doi:10.3390/molecules28237894)
Supplement: Supplementary file 1 [file molecules-28-07894-s001.zip]

Archive with 1 entries (1 files):
- molecules-2712852-supplementary.pdf
